# Supplementary material for: Modulation of the Circulating Extracellular Vesicles in Response to Different Exercise Regimens and Study of Their Inflammatory Effects
Source: Int J Mol Sci. 2023 Feb 3;24(3):3039. doi: 10.3390/ijms24033039 (PMC9917742; doi:10.3390/ijms24033039)
Supplement: Supplementary file 1 [file ijms-24-03039-s001.zip]

Archive with 1 entries (1 files):
- ijms-2168451-supplementary.pdf
